# Supplementary material for: Comparison of the oxidative phosphorylation (OXPHOS) nuclear genes in the genomes of Drosophila melanogaster, Drosophila pseudoobscura and Anopheles gambiae
Source: Genome Biol. 2005 Jan 31;6(2):R11. doi: 10.1186/gb-2005-6-2-r11 (PMC551531; doi:10.1186/gb-2005-6-2-r11)
Supplement: Additional data file 1 — A table that reports pairwise amino-acid sequence conservation values between the D. melanogaster OXPHOS genes investigated and their D. pseudoobscura, A. gambiae and human counterparts [file gb-2005-6-2-r11-s1.xls]

## Sheet: Sheet1
Drosophila melanogaster gene product	# a.a.	Protein name	Drosophila. pseudoobscura gene product	# a.a.	Id/Sim (%)	Anopheles gambiae gene product	# a.a.	Id/Sim (%)	Human protein	# a.a.	Id/Sim (%)
CG8680	126	Complex I, 13 KDA A subunit	Dpse\CG8680	126	81/90	agEG14117	125	50/64	O75380	124	48/58
CG6463	124	Complex I, 13 KDA B subunit	Dpse\CG6463	124	92/97	agEG15380	123	68/80	Q16718	115	46/61
CG11455	101	Complex I, 15 KDA subunit	Dpse\CG11455	101	89/93	agEG13302	101	59/73	O43920	105	25/37
CG12203	183	Complex I, 18 KDA subunit	Dpse\CG12203.1	181	81/88	agEG18985	183	57/65	O43181	175	44/62
CG3683	175	Complex I, 19 KDA subunit	Dpse\CG3683	175	93/97	agEG19249	175	73/81	P51970	171	44/57
CG9172	221	Complex I, 20 KDA subunit	Dpse\CG9172	220	87/93	agEG16939	207	76/84	O75251	213	60/73
ND23	217	Complex I, 23 KDA subunit	Dpse\CG3944	217	94/97	agEG9698	218	78/87	O00217	210	69/75
CG5703	242	Complex I, 24 KDA subunit	Dpse\CG5703	264	75/82	agEG16953	239	73/84	P19404	249	64/78
CG12079	265	Complex I, 30 KDA subunit	Dpse\CG12079	266	91/95	agEG11610	262	77/85	O75489	264	67/72
CG6020	416	Complex I, 39 KDA subunit	Dpse\CG6020	413	92/95	agEG18760	401	65/79	Q16795	377	42/57
ND42	407	Complex I, 42 KDA subunit	Dpse\CG6343	408	88/96	agEG10090	399	56/73	O95299	355	30/50
CG1970	468	Complex I, 49 KDA subunit	Dpse\CG1970	473	91/94	agEG18856	470	84/89	O75306	463	74/84
CG9140	474	Complex I, 51 KDA subunit	Dpse\CG9140	477	95/97	agEG9927	488	84/90	P49821	464	78/87
ND75	731	Complex I, 75 KDA subunit	Dpse\CG2286	735	91/95	agEG19681	726	71/82	P28331	727	60/74
CG15434	95	Complex I, B8 subunit	Dpse\CG15434	95	72/85	agEG16251	97	55/70	O43678	95	42/59
CG10320	110	Complex I, B12 subunit	Dpse\CG10320	105	84/86	agEG9277	111	64/72	O43676	97	33/43
CG7712	124	Complex I, B14 subunit	Dpse\CG7712	124	93/98	agEG12033	124	87/93	P56556	127	47/72
CG3621	103	Complex I, B14.5A subunit	Dpse\CG3621	101	81/87	agEG14707	100	59/72	O95182	112	40/53
CG12400	116	Complex I, B14.5B subunit	Dpse\CG12400	118	80/86	agEG16232	114	46/61	O95298	119	30/53
CG12859	113	Complex I, B15 subunit	Dpse\CG12859	113	90/96	agEG17759	105	57/71	O95168	128	21/38
CG3446	154	Complex I, B16.6 subunit	Dpse\CG3446	154	95/97	agEG7829	150	61/77	Q9P0J0	143	34/50
l(2)35Di	167	Complex I, B17 subunit	Dpse\CG13240	165	89/94	agEG18567	163	63/73	O95139	167	18/33
CG3214	142	Complex I, B17.2 subunit	Dpse\CG3214	142	91/96	agEG10758	143	62/78	Q9UI09	145	38/55
CG5548	117	Complex I, B18 subunit	Dpse\CG5548	117	86/93	agEG8436	125	61/74	P17568	136	41/53
CG9306	144	Complex I, B22 subunit	Dpse\CG9306	144	88/96	agEG12344	146	60/80	Q9Y6M9	178	35/50
mtacp1	143/152	Complex I, acyl carrier protein	Dpse\CG9190	143/155	84/94	agEG11237	151/156	49/62	O14561	132	47/60
CG3192	175	Complex I, ASHI subunit	Dpse\CG3192	175	83/89	agEG8821	174	55/72	O95169	186	34/46
CG32230	83	Complex I, MLRQ subunit	Dpse\CG32230	83	92/98	agEG12063	83	64/81	O00483	81	50/62
CG18624	56	Complex I, MNLL subunit	Dpse\CG18624	56	84/89	agEG22692	55	61/75	O75438	58	39/53
Pdsw	159	Complex I, PDSW subunit	Dpse\CG8844	157	89/96	agEG7887	168	71/80	O96000	171	30/51
l(3)neo18	186	Complex I, SGDH subunit	Dpse\CG9762	187	87/94	agEG13573	189	61/72	O43674	189	32/43
CG40002	94	Complex I, AGGG subunit	Dpse\CG40002	90	65/78	agEG18653	102	44/56	O95178	105	27/45
Scs-fp	661	Complex II, flavoprotein subunit	Dpse\CG17246	661	94/98	agEG7754	659	81/90	P31040	664	74/84
SdhB	297	Complex II, iron-sulfur protein	Dpse\CG3283	297	93/97	agEG13539	290	75/83	P21912	280	65/78
CG6666	171	Complex II, cytochrome B560 subunit	Dpse\CG6666	171	87/94	agEG14929	175	51/63	Q99643	169	36/55
CG10219	182	Complex II, cytochrome B small subunit	Dpse\CG10219	184	93/97	agEG16772	176	43/60	O14521	159	27/47
CG14482	57	Complex III, 6.4 KDA protein	Dpse\CG14482	57	91/98	agEG12505	55	46/36	O14957	56	26/54
ox	55	Complex III, 7.2 KDA protein	Dpse\CG8764	55	84/91	agEG15210	56	61/70	Q9UDW1	62	48/63
Ucrh	85	Complex III, 11 KDA protein	Dpse\Ucrh	85	87/98	agEG19398	87	62/75	P07919	91	36/54
CG3560	111	Complex III, 14 KDA protein	Dpse\CG3560	111	88/95	agEG11611	110	77/88	P14927	111	53/68
RFeSP	230/270	Complex III, iron-sulfur subunit	Dpse\CG7361	230	87/95	agEG16975	265/235	60/73	P47985	274	51/61
CG4769	307	Complex III, cytochrome C1, heme protein	Dpse\CG4769	307	92/96	agEG19223	306	70/82	P08574	325	54/68
CG3731	470	Complex III, core protein 1	Dpse\CG3731	470	95/98	agEG21302	474	82/89	P31930	480	54/71
CG4169	440	Complex III, core protein 2	Dpse\CG4169_1	441	83/92	agEG17930	439	47/63	P22695	453	32/51
CG7580	89	Complex III, ubiquinone-binding protein QP-C	Dpse\CG7580	89	91/95	agEG20223	82	57/71	O14949	81	43/60
CG10664	182	Complex IV, polypeptide IV	Dpse\CG10664	182	88/97	agEG13327	177	55/73	P13073	169	33/52
CoVa	149	Complex IV, polypeptide Va	Dpse\CG14724	149	88/93	agEG19581	153	60/72	P20674	150	41/55
CG11015	120	Complex IV, polypeptide Vb	Dpse\CG11015	120	96/97	agEG8633	119	81/91	P10606	129	41/54
CG17280	109	Complex IV, polypeptide VIa	Dpse\CG17280	109	96/97	agEG7821	110	70/80	P12074	109	47/61
CG18809	77	Complex IV, polypeptide VIb	Dpse\CG18809	77	99/100	agEG11043	76	66/79	P14854	85	53/69
cype	77	Complex IV, polypeptide Vic	Dpse\CG14028	80	82/91	agEGEST357342	78	54/65	P09669	75	41/53
CG9603	89	Complex IV, polypeptide VIIa	Dpse\CG9603	89	88/92	agEG17423	90	45/67	P24310	79	34/54
CG2249	66	Complex IV, polypeptide VIIc	Dpse\CG2249	66	100	agEG22887	67	52/73	P15954	63	46/62
blw	552	Complex V, alpha chain	Dpse\CG3612	552	92/97	agEG7500	551	89/94	P25705	553	82/91
ATPsyn-beta	505	Complex V, beta chain	Dpse\CG11154	506	97/99	agEG14379	504	90/94	P06576	529	88/92
ATPsyn-gamma	297	Complex V, gamma chain	Dpse\CG7610	297	92/97	agEG7678	297	76/85	P36542	298	58/78
CG2968	157	Complex V, delta chain	Dpse\CG2968	157	91/97	agEG16076	160	67/82	P30049	168	48/65
Sun	61/57	Complex V, epsilon chain	Dpse\CG9032	62/58	84/92	agEG10095	58/56	59/70	P56381	50	40/62
ATPsyn-b	243	Complex V, B chain	Dpse\CG8189	245	95/98	agEG9580	236	66/78	P24539	256	47/67
ATPsyn-d	178	Complex V, D chain	Dpse\CG6030	178	89/94	agEG10180	172	61/78	O75947	160	45/64
CG3321	81	Complex V, E chain	Dpse\CG3321	81	94/96	agEG10809	82	71/84	P56385	68	51/68
CG4692	107	Complex V, F chain	Dpse\CG4692	107	93/97	agEG1544	107	79/86	P56134	93	33/55
l(2)06225	99	Complex V, G chain	Dpse\CG6105	99	94/98	agEG8590	99	75/87	O75964	103	54/70
ATPsyn-Cf6	106	Complex V, coupling factor 6	Dpse\CG4412	106	85/93	agEG19097	107	52/71	P18859	108	46/68
CG1746	138	Complex V, lipid-binding protein P1	Dpse\CG1746	138	98/99	agEG14837	138	89/95	P05496	136	74/82
Oscp	209	Complex V, oligomycin sensitivity conferral protein	Dpse\CG4307	210	81/92	agEG9393	210	61/77	P48047	213	45/70
CG10731	203	Complex V, coupling factor B	Dpse\CG10731	213	71/83	agEG15185	197	36/60	Q99766	215	19/31
CG7598	296	Complex I, intermediate-associate protein 30	Dpse\CG7598	295	93/96	agEG7818	324	565/68	Q9Y375	327	31/50
Cyt-c-p	108	Cytochrome C	Dpse\CG17903	108	100	agEG17602	108	96/98	P00001	104	74/80
CG6922	241	Cytochrome oxidase, assembly protein COX11	Dpse\CG6922	245	86/90	agEG19985	235	64/76	Q9Y6N1	276	45/57
CG9065	88	Cytochrome oxidase, copper chaperone	Dpse\CG9065_1	76	61/69	agEG23169	97	47/54	Q14061	62	44/51
CG6404	441	Cytochrome oxidase, biogenesis protein OXA1	Dpse\CG6404	442	75/84	agEG11581	419	55/69	Q15070	495	32/52
wal	330	Electron transfer flavoprotein alpha subunit	Dpse\CG8996	330	94/98	agEG11798	332	75/86	P13804	333	69/81
CG7834	253	Electron transfer flavoprotein beta subunit	Dpse\CG7834	253	96/98	agEG13614	254	80/91	P38117	255	70/80
CG12140	604	Electron transfer flavoprotein-ubiquinone oxidoreductase	Dpse\CG12140	604	94/98	agEG10998	607	74/83	Q16134	617	64/77
CG5037	391	Protoheme IX farnesyltransferase	Dpse\CG5037	>325	71/76	agEG11452	496	43/53	Q12887	443	37/47
CG8885	251	Sco1 protein homolog	Dpse\CG8885	254	88/93	agEG10475	276	62/73	O75880	300	40/54
Surf1	300	Surfeit locus protein 1	Dpse\CG9943	301	76/87	agEG8998	302	47/67	Q15526	300	42/55
