# Supplementary material for: Comparison of the oxidative phosphorylation (OXPHOS) nuclear genes in the genomes of Drosophila melanogaster, Drosophila pseudoobscura and Anopheles gambiae
Source: Genome Biol. 2005 Jan 31;6(2):R11. doi: 10.1186/gb-2005-6-2-r11 (PMC551531; doi:10.1186/gb-2005-6-2-r11)
Supplement: Additional data file 2 — Data extracted from the Parisi et al. dataset [file gb-2005-6-2-r11-s2.xls]

## Sheet: Sheet1
Gene Name	GPL20 ID (1st)	GPL20 ID (2nd)	LocusLink ID	FLYBASE ID	Fold: Testis vs Ovary	Fold: Testis vs Male, no gonads	Fold: Testis vs "tud" Male	Fold: Testis vs "tud" Female	Fold:Male vs Female	Fold: Female, no gonads vs Ovary	Fold: Male, no gonads vs Testis	Fold: "tud" Male vs Testis	Fold: "tud" Female vs Ovary	Fold: Ovary vs Testis
CG9172				FBgn0030718
CG2014	4200	4852	43477	FBgn0039669	3.31895				1.4
CG5703	2996	3650	32740	FBgn0030853							2.2
CG6485	13604	14262	39926	FBgn0036706	2.9	3.3	4.9	4.4
CG1970	13747	14405	43798	FBgn0039909						4	8.9	4.7	2.1	3.4
CG11913	11093	11753	43073	FBgn0039331	8.8	6.6	4.4	5.2	2.4
CG9140	7189	7865	33852	FBgn0031771						5.5	6	4.3	2.6
CG11423	18592	19248	36998	FBgn0034251	4.5	3.1
CG8102	6814	7490	36695	FBgn0034007	6.9	3.7			1.9
CG3621				FBgn0025839
CG6914	30962	31430	40477	FBgn0037172	5.7	3.4	2.2	2.1	1.9
Scs-fp	5237	5913	37228	FBgn0017539						5			2.4
CG5718	6907	7583	39348	FBgn0036222	3.2	2.9
SdhB	24341	25017	35590	FBgn0014028						2.1
CG7349				FBgn0030975
CG4769	24532	25208	38612	FBgn0035600						2.6	3.1	2.3
CG14508	7017	7693	43457	FBgn0039651	4.1	2.4
Ucrh				FBgn0066066
CG30354				FBgn0050354
CG3560	22807	23483	32586	FBgn0030733						5.9	7.2	4.7	3.3
CG17856	20171	20827	43369	FBgn0039576					1
CG10664	23951	24627	35279	FBgn0032833						3.2	5.2
CG10396	6668	7344	35491	FBgn0033020	22.4	9.4	3.6	3.1	6.8
CG11015	28060	28720	33918	FBgn0031830						3.2	4.3			2.5
CG11043	24045	24721	33919	FBgn0031831	6.4	5	4	4.1	2.8
CG17280	21382	22058	37728	FBgn0034877						3.6	6	3.3	2.1	2.1
CG30093				FBgn0050093
CG9603				FBgn0040529
CG18193	23160	23836	40995	FBgn0037579	15.3	7.5	3.2	3.3	5.1
ATPsyn-beta	13330	13988	43829	FBgn0010217						3.6	12.4	3		4.2
CG5389	8572	9248	39761	FBgn0036568	2.4
sun	29777	30437	44046	FBgn0014391							2.2	2
CG12810				FBgn0040541
l(2)06225	2749	3403	46069	FBgn0010612						3.3	2.7	2.3
CG7211	20501	21157	34054	FBgn0031941	2.8
ATPsyn-Cf6	28093	28753	28753	FBgn0016119						3.7	4	2.6
CG12027	26883	27543	38592	FBgn0035585	3.5	2.9	2.2	2.4
Cyt-c-p	2652	3306	34996	FBgn0000409						6.9	5.9	3.3	3.4
Cyt-c-d	25658	26334	34995	FBgn0000408	70.2	20.1	2.4	2	17.8
